# Supplementary material for: Isoalantolactone Suppresses Glycolysis and Resensitizes Cisplatin-Based Chemotherapy in Cisplatin-Resistant Ovarian Cancer Cells
Source: Int J Mol Sci. 2023 Aug 3;24(15):12397. doi: 10.3390/ijms241512397 (PMC10419319; doi:10.3390/ijms241512397)
Supplement: Supplementary file 1 [file ijms-24-12397-s001.zip]

Archive with 1 entries (1 files):
- ijms-2520410-supplementary.pdf
